# Supplementary material for: Evolutionary dynamics of enlarged neo-sex chromosomes and novel pseudoautosomal regions in Sylvioidea songbirds
Source: Commun Biol. 2026 Jul 4;9:898. doi: 10.1038/s42003-026-10603-3 (PMC13333021; doi:10.1038/s42003-026-10603-3)
Supplement: Supplementary file 3 — Supplementary Data 1 [file 42003_2026_10603_MOESM3_ESM.xlsx]

## Sheet: Source Data Table SD1
Supplementary Data 1. Data used to produce Figures 1 and 4, and Supplementary Figure 12. Z-to-W branch distances for each species at genes on the ancestral PAR. The ancestral PAR boundary is located at 468 kb.
Gene	Chromosome position (bp)	Species	Group	Sex-linked chromosomes	Z-to-W branch distance
LMAN1	33731	Acrocephalus schoenobaenus	II	Z + 4A	0.00140708
LMAN1	33731	Aegithalos caudatus	II	Z + 4A	0.000469296
LMAN1	33731	Alauda arvensis	VII	Z + 4A + 3 + 5	0.0110081
LMAN1	33731	Argya altirostris	II	Z + 4A	0.00187703
LMAN1	33731	Cecropis daurica	II	Z + 4A	0.000469218
LMAN1	33731	Cettia cetti	II	Z + 4A	0.000469563
LMAN1	33731	Cisticola juncidis	III	Z + 4A + 4	0.0586996
LMAN1	33731	Eremophila alpestris	VI	Z + 4A + 3 (+ 5)	0.00186881
LMAN1	33731	Ficedula albicollis	I	Z	0.000961547
LMAN1	33731	Locustella luscinioides	II	Z + 4A	2e-06
LMAN1	33731	Panurus biarmicus	V	Z + 4A + 3	0.000461582
LMAN1	33731	Phylloscopus collybita	II	Z + 4A	0.000469359
LMAN1	33731	Pycnonotus barbatus	II	Z + 4A	0.000938801
LMAN1	33731	Sylvia atricapilla	II	Z + 4A	0.00189558
LMAN1	33731	Sylvietta brachyura	IV	Z + 4A + 8	0.0210087
LMAN1	33731	Taeniopygia guttata	I	Z	0.00141214
uncharacterized2	52211	Acrocephalus schoenobaenus	II	Z + 4A	0.00617059
uncharacterized2	52211	Aegithalos caudatus	II	Z + 4A	0.00131409
uncharacterized2	52211	Alauda arvensis	VII	Z + 4A + 3 + 5	0.0212083
uncharacterized2	52211	Argya altirostris	II	Z + 4A	0.00131095
uncharacterized2	52211	Cecropis daurica	II	Z + 4A	0.00095098
uncharacterized2	52211	Cettia cetti	II	Z + 4A	0.000437051
uncharacterized2	52211	Cisticola juncidis	III	Z + 4A + 4	0.0858865
uncharacterized2	52211	Eremophila alpestris	VI	Z + 4A + 3 (+ 5)	0.00205078
uncharacterized2	52211	Ficedula albicollis	I	Z	0.00272259
uncharacterized2	52211	Locustella luscinioides	II	Z + 4A	2e-06
uncharacterized2	52211	Panurus biarmicus	V	Z + 4A + 3	0.000438303
uncharacterized2	52211	Phylloscopus collybita	II	Z + 4A	0.00307412
uncharacterized2	52211	Pycnonotus barbatus	II	Z + 4A	0.00132055
uncharacterized2	52211	Sylvia atricapilla	II	Z + 4A	0.00943041
uncharacterized2	52211	Sylvietta brachyura	IV	Z + 4A + 8	0.0333288
uncharacterized2	52211	Taeniopygia guttata	I	Z	0.00135049
RAX	64707	Acrocephalus schoenobaenus	II	Z + 4A	0.00232879
RAX	64707	Aegithalos caudatus	II	Z + 4A	2e-06
RAX	64707	Alauda arvensis	VII	Z + 4A + 3 + 5	0.0147867
RAX	64707	Argya altirostris	II	Z + 4A	2e-06
RAX	64707	Cecropis daurica	II	Z + 4A	2e-06
RAX	64707	Cettia cetti	II	Z + 4A	2e-06
RAX	64707	Cisticola juncidis	III	Z + 4A + 4	0.0556019
RAX	64707	Eremophila alpestris	VI	Z + 4A + 3 (+ 5)	0.00120054
RAX	64707	Ficedula albicollis	I	Z	0.00174728
RAX	64707	Locustella luscinioides	II	Z + 4A	2e-06
RAX	64707	Panurus biarmicus	V	Z + 4A + 3	0.00251578
RAX	64707	Phylloscopus collybita	II	Z + 4A	0.00231451
RAX	64707	Pycnonotus barbatus	II	Z + 4A	0.00117018
RAX	64707	Sylvia atricapilla	II	Z + 4A	0.00827876
RAX	64707	Sylvietta brachyura	IV	Z + 4A + 8	0.0182231
RAX	64707	Taeniopygia guttata	I	Z	0.00229345
GRP	71706	Acrocephalus schoenobaenus	II	Z + 4A	0.00317012
GRP	71706	Aegithalos caudatus	II	Z + 4A	0.000988974
GRP	71706	Alauda arvensis	VII	Z + 4A + 3 + 5	0.0129704
GRP	71706	Argya altirostris	II	Z + 4A	2e-06
GRP	71706	Cecropis daurica	II	Z + 4A	2e-06
GRP	71706	Cettia cetti	II	Z + 4A	2e-06
GRP	71706	Cisticola juncidis	III	Z + 4A + 4	0.0456092
GRP	71706	Eremophila alpestris	VI	Z + 4A + 3 (+ 5)	0.00392873
GRP	71706	Ficedula albicollis	I	Z	2e-06
GRP	71706	Locustella luscinioides	II	Z + 4A	0.00199475
GRP	71706	Panurus biarmicus	V	Z + 4A + 3	2e-06
GRP	71706	Phylloscopus collybita	II	Z + 4A	2e-06
GRP	71706	Pycnonotus barbatus	II	Z + 4A	0.000987303
GRP	71706	Sylvia atricapilla	II	Z + 4A	0.00494682
GRP	71706	Sylvietta brachyura	IV	Z + 4A + 8	0.0204642
GRP	71706	Taeniopygia guttata	I	Z	0.00244463
SEC11C	79268	Acrocephalus schoenobaenus	II	Z + 4A	0.00260489
SEC11C	79268	Aegithalos caudatus	II	Z + 4A	0.00105711
SEC11C	79268	Alauda arvensis	VII	Z + 4A + 3 + 5	0.0127568
SEC11C	79268	Argya altirostris	II	Z + 4A	2e-06
SEC11C	79268	Cecropis daurica	II	Z + 4A	0.0020932
SEC11C	79268	Cettia cetti	II	Z + 4A	2e-06
SEC11C	79268	Cisticola juncidis	III	Z + 4A + 4	0.0520238
SEC11C	79268	Eremophila alpestris	VI	Z + 4A + 3 (+ 5)	0.00209214
SEC11C	79268	Ficedula albicollis	I	Z	0.00155805
SEC11C	79268	Locustella luscinioides	II	Z + 4A	0.00160158
SEC11C	79268	Panurus biarmicus	V	Z + 4A + 3	0.000510046
SEC11C	79268	Phylloscopus collybita	II	Z + 4A	2e-06
SEC11C	79268	Pycnonotus barbatus	II	Z + 4A	0.00157011
SEC11C	79268	Sylvia atricapilla	II	Z + 4A	0.00626219
SEC11C	79268	Sylvietta brachyura	IV	Z + 4A + 8	0.022638
SEC11C	79268	Taeniopygia guttata	I	Z	0.00160687
ZNF532	90198	Acrocephalus schoenobaenus	II	Z + 4A	0.00236496
ZNF532	90198	Aegithalos caudatus	II	Z + 4A	0.00084153
ZNF532	90198	Alauda arvensis	VII	Z + 4A + 3 + 5	0.0107187
ZNF532	90198	Argya altirostris	II	Z + 4A	2.0006e-06
ZNF532	90198	Cecropis daurica	II	Z + 4A	0.000840537
ZNF532	90198	Cettia cetti	II	Z + 4A	2.0006e-06
ZNF532	90198	Cisticola juncidis	III	Z + 4A + 4	0.044722
ZNF532	90198	Eremophila alpestris	VI	Z + 4A + 3 (+ 5)	0.00387791
ZNF532	90198	Ficedula albicollis	I	Z	0.00274703
ZNF532	90198	Locustella luscinioides	II	Z + 4A	0.000677199
ZNF532	90198	Panurus biarmicus	V	Z + 4A + 3	0.000674497
ZNF532	90198	Phylloscopus collybita	II	Z + 4A	2.0006e-06
ZNF532	90198	Pycnonotus barbatus	II	Z + 4A	0.000335365
ZNF532	90198	Sylvia atricapilla	II	Z + 4A	0.00237238
ZNF532	90198	Sylvietta brachyura	IV	Z + 4A + 8	0.0168782
ZNF532	90198	Taeniopygia guttata	I	Z	0.00135109
MALT1	135069	Acrocephalus schoenobaenus	II	Z + 4A	0.00282235
MALT1	135069	Aegithalos caudatus	II	Z + 4A	0.0010762
MALT1	135069	Alauda arvensis	VII	Z + 4A + 3 + 5	0.0159285
MALT1	135069	Argya altirostris	II	Z + 4A	2e-06
MALT1	135069	Cecropis daurica	II	Z + 4A	0.00240209
MALT1	135069	Cettia cetti	II	Z + 4A	2e-06
MALT1	135069	Cisticola juncidis	III	Z + 4A + 4	0.0317745
MALT1	135069	Eremophila alpestris	VI	Z + 4A + 3 (+ 5)	0.00294446
MALT1	135069	Ficedula albicollis	I	Z	0.00252612
MALT1	135069	Locustella luscinioides	II	Z + 4A	0.00187042
MALT1	135069	Panurus biarmicus	V	Z + 4A + 3	0.000850066
MALT1	135069	Phylloscopus collybita	II	Z + 4A	2e-06
MALT1	135069	Pycnonotus barbatus	II	Z + 4A	0.000532237
MALT1	135069	Sylvia atricapilla	II	Z + 4A	0.00589859
MALT1	135069	Sylvietta brachyura	IV	Z + 4A + 8	0.0255347
MALT1	135069	Taeniopygia guttata	I	Z	0.00270611
ALPK2	153718	Acrocephalus schoenobaenus	II	Z + 4A	0.00649521
ALPK2	153718	Aegithalos caudatus	II	Z + 4A	0.000759634
ALPK2	153718	Alauda arvensis	VII	Z + 4A + 3 + 5	0.0152119
ALPK2	153718	Argya altirostris	II	Z + 4A	0.000762642
ALPK2	153718	Cecropis daurica	II	Z + 4A	0.00265766
ALPK2	153718	Cettia cetti	II	Z + 4A	2e-06
ALPK2	153718	Cisticola juncidis	III	Z + 4A + 4	0.0682066
ALPK2	153718	Eremophila alpestris	VI	Z + 4A + 3 (+ 5)	0.00816761
ALPK2	153718	Ficedula albicollis	I	Z	0.0063511
ALPK2	153718	Locustella luscinioides	II	Z + 4A	0.000646978
ALPK2	153718	Panurus biarmicus	V	Z + 4A + 3	0.000628118
ALPK2	153718	Phylloscopus collybita	II	Z + 4A	2e-06
ALPK2	153718	Pycnonotus barbatus	II	Z + 4A	0.000631862
ALPK2	153718	Sylvia atricapilla	II	Z + 4A	0.00710432
ALPK2	153718	Sylvietta brachyura	IV	Z + 4A + 8	0.0281373
ALPK2	153718	Taeniopygia guttata	I	Z	0.00241835
uncharacterized3	182242	Acrocephalus schoenobaenus	II	Z + 4A	0.00351094
uncharacterized3	182242	Aegithalos caudatus	II	Z + 4A	2e-06
uncharacterized3	182242	Alauda arvensis	VII	Z + 4A + 3 + 5	0.0159472
uncharacterized3	182242	Argya altirostris	II	Z + 4A	0.00177165
uncharacterized3	182242	Cecropis daurica	II	Z + 4A	0.00705718
uncharacterized3	182242	Cettia cetti	II	Z + 4A	2e-06
uncharacterized3	182242	Cisticola juncidis	III	Z + 4A + 4	0.0620318
uncharacterized3	182242	Eremophila alpestris	VI	Z + 4A + 3 (+ 5)	0.0052723
uncharacterized3	182242	Ficedula albicollis	I	Z	2e-06
uncharacterized3	182242	Locustella luscinioides	II	Z + 4A	2e-06
uncharacterized3	182242	Phylloscopus collybita	II	Z + 4A	2e-06
uncharacterized3	182242	Pycnonotus barbatus	II	Z + 4A	2e-06
uncharacterized3	182242	Sylvia atricapilla	II	Z + 4A	0.0105719
uncharacterized3	182242	Sylvietta brachyura	IV	Z + 4A + 8	0.034426
uncharacterized3	182242	Taeniopygia guttata	I	Z	0.00178391
NEDD4L	203780	Acrocephalus schoenobaenus	II	Z + 4A	0.00286857
NEDD4L	203780	Aegithalos caudatus	II	Z + 4A	0.000448842
NEDD4L	203780	Alauda arvensis	VII	Z + 4A + 3 + 5	0.0110421
NEDD4L	203780	Argya altirostris	II	Z + 4A	0.000709989
NEDD4L	203780	Cecropis daurica	II	Z + 4A	0.000476546
NEDD4L	203780	Cettia cetti	II	Z + 4A	0.000476071
NEDD4L	203780	Cisticola juncidis	III	Z + 4A + 4	0.0456537
NEDD4L	203780	Eremophila alpestris	VI	Z + 4A + 3 (+ 5)	0.000701953
NEDD4L	203780	Ficedula albicollis	I	Z	0.0011785
NEDD4L	203780	Locustella luscinioides	II	Z + 4A	0.000237648
NEDD4L	203780	Panurus biarmicus	V	Z + 4A + 3	0.000638048
NEDD4L	203780	Phylloscopus collybita	II	Z + 4A	0.000236232
NEDD4L	203780	Pycnonotus barbatus	II	Z + 4A	1.9988e-06
NEDD4L	203780	Sylvia atricapilla	II	Z + 4A	0.00309917
NEDD4L	203780	Sylvietta brachyura	IV	Z + 4A + 8	0.0193169
NEDD4L	203780	Taeniopygia guttata	I	Z	0.00216128
uncharacterized4	209240	Acrocephalus schoenobaenus	II	Z + 4A	0.0118869
uncharacterized4	209240	Aegithalos caudatus	II	Z + 4A	0.00160644
uncharacterized4	209240	Argya altirostris	II	Z + 4A	0.0024294
uncharacterized4	209240	Cecropis daurica	II	Z + 4A	0.00479312
uncharacterized4	209240	Cettia cetti	II	Z + 4A	2e-06
uncharacterized4	209240	Cisticola juncidis	III	Z + 4A + 4	0.0743371
uncharacterized4	209240	Eremophila alpestris	VI	Z + 4A + 3 (+ 5)	0.00572826
uncharacterized4	209240	Ficedula albicollis	I	Z	2e-06
uncharacterized4	209240	Locustella luscinioides	II	Z + 4A	0.00318834
uncharacterized4	209240	Panurus biarmicus	V	Z + 4A + 3	0.00243048
uncharacterized4	209240	Phylloscopus collybita	II	Z + 4A	2e-06
uncharacterized4	209240	Sylvia atricapilla	II	Z + 4A	0.00568996
uncharacterized4	209240	Sylvietta brachyura	IV	Z + 4A + 8	0.0331046
uncharacterized4	209240	Taeniopygia guttata	I	Z	0.00410639
ATP8B1	304375	Acrocephalus schoenobaenus	II	Z + 4A	0.00812401
ATP8B1	304375	Aegithalos caudatus	II	Z + 4A	0.00218211
ATP8B1	304375	Alauda arvensis	VII	Z + 4A + 3 + 5	0.00726839
ATP8B1	304375	Argya altirostris	II	Z + 4A	0.00048252
ATP8B1	304375	Cecropis daurica	II	Z + 4A	0.00437866
ATP8B1	304375	Cettia cetti	II	Z + 4A	0.000243297
ATP8B1	304375	Cisticola juncidis	III	Z + 4A + 4	0.0670781
ATP8B1	304375	Eremophila alpestris	VI	Z + 4A + 3 (+ 5)	0.00294708
ATP8B1	304375	Ficedula albicollis	I	Z	0.000964233
ATP8B1	304375	Locustella luscinioides	II	Z + 4A	0.00292335
ATP8B1	304375	Panurus biarmicus	V	Z + 4A + 3	0.00167625
ATP8B1	304375	Phylloscopus collybita	II	Z + 4A	0.00482526
ATP8B1	304375	Pycnonotus barbatus	II	Z + 4A	0.000724306
ATP8B1	304375	Sylvia atricapilla	II	Z + 4A	0.00388625
ATP8B1	304375	Sylvietta brachyura	IV	Z + 4A + 8	0.0245642
ATP8B1	304375	Taeniopygia guttata	I	Z	0.00785209
NARS1	325874	Acrocephalus schoenobaenus	II	Z + 4A	0.0107903
NARS1	325874	Aegithalos caudatus	II	Z + 4A	0.00284172
NARS1	325874	Alauda arvensis	VII	Z + 4A + 3 + 5	0.0229172
NARS1	325874	Argya altirostris	II	Z + 4A	2.021e-06
NARS1	325874	Cecropis daurica	II	Z + 4A	0.00284662
NARS1	325874	Cettia cetti	II	Z + 4A	2.021e-06
NARS1	325874	Cisticola juncidis	III	Z + 4A + 4	0.0716598
NARS1	325874	Eremophila alpestris	VI	Z + 4A + 3 (+ 5)	0.00684162
NARS1	325874	Ficedula albicollis	I	Z	0.000735125
NARS1	325874	Locustella luscinioides	II	Z + 4A	0.00106199
NARS1	325874	Panurus biarmicus	V	Z + 4A + 3	0.000736399
NARS1	325874	Phylloscopus collybita	II	Z + 4A	0.00675455
NARS1	325874	Pycnonotus barbatus	II	Z + 4A	0.000357693
NARS1	325874	Sylvia atricapilla	II	Z + 4A	0.00678639
NARS1	325874	Sylvietta brachyura	IV	Z + 4A + 8	0.0306031
NARS1	325874	Taeniopygia guttata	I	Z	0.00796039
FECH	334740	Acrocephalus schoenobaenus	II	Z + 4A	0.0038078
FECH	334740	Aegithalos caudatus	II	Z + 4A	0.00381576
FECH	334740	Alauda arvensis	VII	Z + 4A + 3 + 5	0.0126206
FECH	334740	Argya altirostris	II	Z + 4A	2.0054e-06
FECH	334740	Cecropis daurica	II	Z + 4A	0.000948452
FECH	334740	Cettia cetti	II	Z + 4A	2.0054e-06
FECH	334740	Cisticola juncidis	III	Z + 4A + 4	0.0656724
FECH	334740	Eremophila alpestris	VI	Z + 4A + 3 (+ 5)	0.00280894
FECH	334740	Ficedula albicollis	I	Z	2.0054e-06
FECH	334740	Locustella luscinioides	II	Z + 4A	0.000951181
FECH	334740	Panurus biarmicus	V	Z + 4A + 3	2.0054e-06
FECH	334740	Phylloscopus collybita	II	Z + 4A	0.00569189
FECH	334740	Pycnonotus barbatus	II	Z + 4A	0.00287373
FECH	334740	Sylvia atricapilla	II	Z + 4A	0.00191079
FECH	334740	Sylvietta brachyura	IV	Z + 4A + 8	0.0158046
FECH	334740	Taeniopygia guttata	I	Z	0.00574074
ST8SIA3	370724	Acrocephalus schoenobaenus	II	Z + 4A	0.0143213
ST8SIA3	370724	Aegithalos caudatus	II	Z + 4A	0.0045649
ST8SIA3	370724	Alauda arvensis	VII	Z + 4A + 3 + 5	0.0159106
ST8SIA3	370724	Argya altirostris	II	Z + 4A	2e-06
ST8SIA3	370724	Cecropis daurica	II	Z + 4A	0.0047568
ST8SIA3	370724	Cettia cetti	II	Z + 4A	0.000278582
ST8SIA3	370724	Cisticola juncidis	III	Z + 4A + 4	0.0403147
ST8SIA3	370724	Eremophila alpestris	VI	Z + 4A + 3 (+ 5)	0.0031052
ST8SIA3	370724	Ficedula albicollis	I	Z	0.00124958
ST8SIA3	370724	Locustella luscinioides	II	Z + 4A	0.00550091
ST8SIA3	370724	Panurus biarmicus	V	Z + 4A + 3	0.00263065
ST8SIA3	370724	Phylloscopus collybita	II	Z + 4A	0.00617475
ST8SIA3	370724	Pycnonotus barbatus	II	Z + 4A	0.00363223
ST8SIA3	370724	Sylvia atricapilla	II	Z + 4A	0.00274221
ST8SIA3	370724	Sylvietta brachyura	IV	Z + 4A + 8	0.0297863
ST8SIA3	370724	Taeniopygia guttata	I	Z	0.00819822
uncharacterized6	379525	Acrocephalus schoenobaenus	II	Z + 4A	0.0122473
uncharacterized6	379525	Aegithalos caudatus	II	Z + 4A	0.00141685
uncharacterized6	379525	Alauda arvensis	VII	Z + 4A + 3 + 5	0.0217284
uncharacterized6	379525	Argya altirostris	II	Z + 4A	2e-06
uncharacterized6	379525	Cecropis daurica	II	Z + 4A	0.00274593
uncharacterized6	379525	Cettia cetti	II	Z + 4A	2e-06
uncharacterized6	379525	Cisticola juncidis	III	Z + 4A + 4	0.0514222
uncharacterized6	379525	Eremophila alpestris	VI	Z + 4A + 3 (+ 5)	0.0035369
uncharacterized6	379525	Ficedula albicollis	I	Z	0.00488155
uncharacterized6	379525	Locustella luscinioides	II	Z + 4A	0.000741263
uncharacterized6	379525	Panurus biarmicus	V	Z + 4A + 3	0.00348719
uncharacterized6	379525	Phylloscopus collybita	II	Z + 4A	0.00421804
uncharacterized6	379525	Pycnonotus barbatus	II	Z + 4A	0.00322723
uncharacterized6	379525	Sylvia atricapilla	II	Z + 4A	0.00568508
uncharacterized6	379525	Sylvietta brachyura	IV	Z + 4A + 8	0.0371698
WDR7	400103	Acrocephalus schoenobaenus	II	Z + 4A	0.00473027
WDR7	400103	Aegithalos caudatus	II	Z + 4A	0.00364105
WDR7	400103	Alauda arvensis	VII	Z + 4A + 3 + 5	0.0165256
WDR7	400103	Argya altirostris	II	Z + 4A	0.000627312
WDR7	400103	Cecropis daurica	II	Z + 4A	0.00286998
WDR7	400103	Cettia cetti	II	Z + 4A	0.00020234
WDR7	400103	Cisticola juncidis	III	Z + 4A + 4	0.102057
WDR7	400103	Eremophila alpestris	VI	Z + 4A + 3 (+ 5)	0.00308574
WDR7	400103	Ficedula albicollis	I	Z	0.00146516
WDR7	400103	Locustella luscinioides	II	Z + 4A	0.00263023
WDR7	400103	Panurus biarmicus	V	Z + 4A + 3	0.00125611
WDR7	400103	Phylloscopus collybita	II	Z + 4A	0.00386353
WDR7	400103	Pycnonotus barbatus	II	Z + 4A	0.00262195
WDR7	400103	Sylvia atricapilla	II	Z + 4A	0.00366202
WDR7	400103	Sylvietta brachyura	IV	Z + 4A + 8	0.0299997
WDR7	400103	Taeniopygia guttata	I	Z	0.00889345
